# Supplementary material for: Halogen-Bond Mediated [2+2] Photodimerizations: À la Carte Access to Unsymmetrical Cyclobutanes in the Solid State
Source: Molecules. 2022 Feb 3;27(3):1048. doi: 10.3390/molecules27031048 (PMC8839528; doi:10.3390/molecules27031048)
Supplement: Supplementary file 1 [file molecules-27-01048-s001.zip]

Archive with 1 entries (1 files):
- molecules-1550238-supplementary.pdf
